# Supplementary material for: Association Between Metabolic Syndrome Components and Vascular Structure and Function in Subjects with a Diagnosis of Long COVID: The BioICOPER Study
Source: J Clin Med. 2026 Mar 19;15(6):2348. doi: 10.3390/jcm15062348 (PMC13027218; doi:10.3390/jcm15062348)
Supplement: Supplementary file 1 [file jcm-15-02348-s001.zip]

Archive with 1 entries (1 files):
- jcm-4189259-supplementary.pdf
